# Supplementary material for: Cardiac hemodynamics and ventricular stiffness of sea-run cherry salmon (Oncorhynchus masou masou) differ critically from those of landlocked masu salmon
Source: PLoS One. 2022 Nov 4;17(11):e0267264. doi: 10.1371/journal.pone.0267264 (PMC9635730; doi:10.1371/journal.pone.0267264)
Supplement: S1 File — This file is listed the peak velocities in the masu salmon atrial systolic waveforms, the early diastolic/atrial systolic fused waveforms in cherry salmon, the cherry salmon early diastolic waveforms, and the cherry salmon atrial systolic waveforms. These were calculated from the pulse wave Doppler image. (XLSX) [file pone.0267264.s014.xlsx]

## Sheet: Sheet1
Masu salmon	Cherry salmon
atrial systolic velocity (cm/sec)	early diastolic waves and atrial systolic waves fusion velocity (cm/sec)	atrial systolic velocity (cm/sec)	early diastolic velocity (cm/sec)
28	28.719	12.958	29.437
27.393	30.31	11.76	30.003
29.049	37.782	13.136	31.868
29.98	38.985	12.481	32
28.528	41.247	16.939	34.15
31.325	39.021	17.007	31.156
30.077	39.643	17.988	32.273
35.584	39.022	16.827	30.276
40	35.779	18.071	31.517
42.072	35.945	15.51	38.911
41.262	36.692	19.448	38.689
42.383	37.1	18.904	39.311
42.184		18.345	41.034
25.307		18.473	41.181
21.46		19.167	38.75
23.595
30.905
25.787
23.446
23.886
25.784
