# Supplementary material for: Cardiac hemodynamics and ventricular stiffness of sea-run cherry salmon (Oncorhynchus masou masou) differ critically from those of landlocked masu salmon
Source: PLoS One. 2022 Nov 4;17(11):e0267264. doi: 10.1371/journal.pone.0267264 (PMC9635730; doi:10.1371/journal.pone.0267264)
Supplement: S2 File — (XLSX) [file pone.0267264.s015.xlsx]

## Sheet: Masu salmon #6
Ventricular volume (mL)	Ventricular pressure (mmHg)	Ventricular mass (g)
0	0	0.091
0.00208333	-0.0142857
0.00416667	-0.0190476
0.00625	-0.0047619
0.00833333	0.0190476
0.0104167	0.00952381
0.0125	0.00476191
0.0145833	0.0333333
0.0166667	0.0190476
0.01875	0.0285714
0.0208333	0.0428571
0.0229167	0.0190476
0.025	0.0238095
0.0270833	0.0142857
0.0291667	0.0619048
0.03125	0.0238095
0.0333333	0.052381
0.0354167	0.0476191
0.0375	0.0904762
0.0395833	0.0761905
0.0416667	0.0714286
0.04375	0.0761905
0.0458333	0.0428571
0.0479167	0.0761905
0.05	0.0666667
0.0520833	0.0571429
0.0541667	0.052381
0.05625	0.0857143
0.0583333	0.0333333
0.0604167	0.0190476
0.0625	0.0476191
0.0645833	0.0333333
0.0666667	0.00952381
0.06875	-0.0190476
0.0708333	-0.0666667
0.0729167	-0.0714286
0.075	-0.0809524
0.0770833	-0.0761905
0.0791667	-0.0857143
0.08125	-0.0761905
0.0833333	-0.0714286
0.0854167	-0.0571429
0.0875	0.0666667
0.0895833	0.114286
0.0916667	0.119048
0.09375	0.152381
0.0958333	0.171429
0.0979167	0.190476
0.1	0.219048
0.102083	0.261905
0.104167	0.333333
0.10625	0.366667
0.108333	0.366667
0.110417	0.419048
0.1125	0.5
0.114583	0.528571
0.116667	0.561905
0.11875	0.638095
0.120833	0.7
0.122917	0.766667
0.125	0.87619
0.127083	0.928571
0.129167	1.0381
0.13125	1.12857
0.133333	1.24762
0.135417	1.35714
0.1375	1.47619
0.139583	1.60476
0.141667	1.74286
0.14375	1.79048
0.145833	1.91429
0.147917	1.95714
0.15	2.02381
0.152083	2.10952
0.154167	2.13333
0.15625	2.18571
0.158333	2.2619
0.160417	2.43333
0.1625	2.5
0.164583	2.57619
0.166667	2.6619
0.16875	2.75238
0.170833	2.82381
0.172917	2.91905
0.175	3.00476
0.177083	3.13333
0.179167	3.20476
0.18125	3.31429
0.183333	3.41429
0.185417	3.52381
0.1875	3.6381
0.189583	3.74286
0.191667	3.8619
0.19375	3.9619
0.195833	4.07143
0.197917	4.20476
0.2	4.32857
0.202083	4.45714
0.204167	4.6
0.20625	4.73333
0.208333	4.88095
0.210417	5.02381
0.2125	5.17619
0.214583	5.31905
0.216667	5.48095
0.21875	5.67619
0.220833	5.81905
0.222917	5.98095
0.225	6.16667
0.227083	6.37143
0.229167	6.52857
0.23125	6.71905
0.233333	6.91905
0.235417	7.14286
0.2375	7.34762
0.239583	7.50476
0.241667	7.71905
0.24375	7.89048
0.245833	8.14286
0.247917	8.34762
0.25	8.61905
0.252083	8.84762
0.254167	9.11905
0.25625	9.38095
0.258333	9.6619
0.260417	9.93333
0.2625	10.181
0.264583	10.4762
0.266667	10.781
0.26875	11.0524
0.270833	11.3667
0.272917	11.6857
0.275	12.0333
0.277083	12.481
0.279167	12.8905
0.28125	13.2429
0.283333	13.5571
0.285417	13.9857
0.2875	14.3429
0.289583	14.7381
0.291667	15.1333
0.29375	15.5143
0.295833	15.8952
0.297917	16.3048
0.3	16.719
0.302083	17.1905
0.304167	17.7905
0.30625	18.4143
0.308333	18.8048
0.310417	19.1857
0.3125	19.6429

## Sheet: Masu salmon #7
Ventricular volume (mL)	Ventricular pressure (mmHg)	Ventricular mass (g)
0	0	0.069
0.00208333	-0.025974
0.00416667	-0.0649351
0.00625	-0.0714286
0.00833333	-0.025974
0.0104167	-0.038961
0.0125	-0.0714286
0.0145833	-0.0519481
0.0166667	-0.025974
0.01875	-0.012987
0.0208333	-0.0064935
0.0229167	0.00649351
0.025	0.012987
0.0270833	0.012987
0.0291667	0.00649351
0.03125	0.0194805
0.0333333	0
0.0354167	-0.012987
0.0375	-0.0454545
0.0395833	-0.025974
0.0416667	-0.0194805
0.04375	-0.0064935
0.0458333	0.00649351
0.0479167	-0.0064935
0.05	-0.0649351
0.0520833	-0.012987
0.0541667	-0.012987
0.05625	0.00649351
0.0583333	0.0194805
0.0604167	0.0194805
0.0625	0.0519481
0.0645833	0.0324675
0.0666667	0.0649351
0.06875	0.0779221
0.0708333	0.0844156
0.0729167	0.0974026
0.075	0.103896
0.0770833	0.0909091
0.0791667	0.0909091
0.08125	0.0779221
0.0833333	0.0909091
0.0854167	0.11039
0.0875	0.12987
0.0895833	0.155844
0.0916667	0.188312
0.09375	0.194805
0.0958333	0.233766
0.0979167	0.298701
0.1	0.331169
0.102083	0.37013
0.104167	0.396104
0.10625	0.422078
0.108333	0.454545
0.110417	0.454545
0.1125	0.493506
0.114583	0.512987
0.116667	0.506494
0.11875	0.519481
0.120833	0.532468
0.122917	0.597403
0.125	0.74026
0.127083	0.876623
0.129167	1.03247
0.13125	1.17532
0.133333	1.33117
0.135417	1.3961
0.1375	1.44805
0.139583	1.44805
0.141667	1.46104
0.14375	1.49351
0.145833	1.57143
0.147917	1.68182
0.15	1.75325
0.152083	1.81169
0.154167	1.86364
0.15625	1.90909
0.158333	1.94805
0.160417	2.07143
0.1625	2.13636
0.164583	2.25325
0.166667	2.34416
0.16875	2.49351
0.170833	2.56494
0.172917	2.69481
0.175	2.84416
0.177083	2.97403
0.179167	3.16883
0.18125	3.37013
0.183333	3.53896
0.185417	3.74026
0.1875	3.98701
0.189583	4.23377
0.191667	4.48701
0.19375	4.75974
0.195833	5.0974
0.197917	5.36364
0.2	5.57792
0.202083	5.82468
0.204167	6.07792
0.20625	6.38312
0.208333	6.62987
0.210417	6.96753
0.2125	7.2013
0.214583	7.52597
0.216667	7.80519
0.21875	8.06494
0.220833	8.37013
0.222917	8.68182
0.225	9.00649
0.227083	9.29221
0.229167	9.61688
0.23125	9.90909
0.233333	10.1429
0.235417	10.5649
0.2375	10.9286
0.239583	10.9545
0.241667	11.2468
0.24375	11.5714
0.245833	11.9156
0.247917	12.3052
0.25	12.7143
0.252083	13.1948
0.254167	13.6623
0.25625	14.1688
0.258333	14.6494
0.260417	15.1688
0.2625	15.6688
0.264583	16.1429
0.266667	16.6169
0.26875	17.1039
0.270833	17.6039
0.272917	18.1039
0.275	18.7143
0.277083	18.9545
0.279167	19.4545

## Sheet: Masu Salmon #8
Ventricular volume (mL)	Ventricular pressure (mmHg)	Ventricular mass (g)
0	0	0.079
0.00208333	0.01875
0.00416667	0
0.00625	0.01875
0.00833333	0.00625
0.0104167	-0.01875
0.0125	-0.0125
0.0145833	0.01875
0.0166667	-0.03125
0.01875	-0.01875
0.0208333	-0.025
0.0229167	-0.01875
0.025	-0.00625
0.0270833	-0.0125
0.0291667	-0.0125
0.03125	-0.00625
0.0333333	-0.0125
0.0354167	-0.0125
0.0375	-0.025
0.0395833	0.04375
0.0416667	0.00625
0.04375	-0.0125
0.0458333	0.04375
0.0479167	0.05625
0.05	0.0125
0.0520833	0.0125
0.0541667	-0.01875
0.05625	0.0125
0.0583333	-0.0125
0.0604167	0.0125
0.0625	0.0125
0.0645833	0.03125
0.0666667	0.0125
0.06875	0.00625
0.0708333	0.04375
0.0729167	0.025
0.075	0.06875
0.0770833	0.0375
0.0791667	0.05625
0.08125	0.13125
0.0833333	0.275
0.0854167	0.3375
0.0875	0.43125
0.0895833	0.45
0.0916667	0.46875
0.09375	0.5
0.0958333	0.50625
0.0979167	0.5875
0.1	0.65
0.102083	0.76875
0.104167	0.8375
0.10625	0.8625
0.108333	0.8875
0.110417	0.96875
0.1125	0.975
0.114583	1.0875
0.116667	1.15625
0.11875	1.275
0.120833	1.3625
0.122917	1.49375
0.125	1.65
0.127083	1.8
0.129167	1.9625
0.13125	2.11875
0.133333	2.25625
0.135417	2.375
0.1375	2.6125
0.139583	2.68125
0.141667	2.78125
0.14375	2.93125
0.145833	3.2875
0.147917	3.3875
0.15	3.525
0.152083	3.6875
0.154167	3.85
0.15625	3.93125
0.158333	4.05
0.160417	4.1625
0.1625	4.31875
0.164583	4.4375
0.166667	4.65625
0.16875	4.85625
0.170833	4.81875
0.172917	4.875
0.175	5.0125
0.177083	5.1875
0.179167	5.30625
0.18125	5.49375
0.183333	5.6875
0.185417	5.9125
0.1875	6.06875
0.189583	6.275
0.191667	6.45
0.19375	6.6125
0.195833	6.90625
0.197917	7.09375
0.2	7.51875
0.202083	7.525
0.204167	7.5375
0.20625	7.58125
0.208333	7.66875
0.210417	7.775
0.2125	7.9625
0.214583	8.275
0.216667	8.50625
0.21875	8.71875
0.220833	8.98125
0.222917	9.25625
0.225	9.54375
0.227083	9.7875
0.229167	10.025
0.23125	10.325
0.233333	10.6937
0.235417	10.9938
0.2375	11.2562
0.239583	11.575
0.241667	11.8187
0.24375	12.1188
0.245833	12.4563
0.247917	12.8
0.25	13.1312
0.252083	13.475
0.254167	13.7875
0.25625	14.075
0.258333	14.3812
0.260417	14.675
0.2625	14.9125
0.264583	15.075
0.266667	15.3438
0.26875	15.575
0.270833	15.8688
0.272917	16.2188
0.275	16.575
0.277083	16.8438
0.279167	17.1687
0.28125	17.5312
0.283333	17.8875
0.285417	18.2125
0.2875	18.6187
0.289583	19.0437
0.291667	19.4563
0.29375	19.75

## Sheet: Masu salmon #9
Ventricular volume (mL)	Ventricular pressure (mmHg)	Ventricular mass (g)
0	0	0.089
0.00208333	0.0342466
0.00416667	0.0273973
0.00625	0.00684932
0.00833333	0.00684932
0.0104167	0.0479452
0.0125	0.123288
0.0145833	0.130137
0.0166667	0.136986
0.01875	0.0410959
0.0208333	0.123288
0.0229167	0.150685
0.025	0.109589
0.0270833	0.130137
0.0291667	0
0.03125	0
0.0333333	0.0547945
0.0354167	0.00684932
0.0375	0.0205479
0.0395833	0.150685
0.0416667	0.0890411
0.04375	-0.0068493
0.0458333	-0.0205479
0.0479167	-0.0616438
0.05	0.0205479
0.0520833	0.0753425
0.0541667	-0.0068493
0.05625	0.0342466
0.0583333	0.0479452
0.0604167	0.0753425
0.0625	0.10274
0.0645833	0.0753425
0.0666667	0.0547945
0.06875	0.0479452
0.0708333	0.0410959
0.0729167	0.0547945
0.075	0.0616438
0.0770833	0.0890411
0.0791667	0.0821918
0.08125	0.0958904
0.0833333	0.0890411
0.0854167	0.10274
0.0875	0.116438
0.0895833	0.123288
0.0916667	0.130137
0.09375	0.143836
0.0958333	0.150685
0.0979167	0.150685
0.1	0.157534
0.102083	0.178082
0.104167	0.19863
0.10625	0.212329
0.108333	0.212329
0.110417	0.226027
0.1125	0.246575
0.114583	0.253425
0.116667	0.273973
0.11875	0.287671
0.120833	0.30137
0.122917	0.315068
0.125	0.328767
0.127083	0.376712
0.129167	0.410959
0.13125	0.431507
0.133333	0.472603
0.135417	0.5
0.1375	0.541096
0.139583	0.650685
0.141667	0.664384
0.14375	0.712329
0.145833	0.780822
0.147917	0.80137
0.15	0.828767
0.152083	0.856164
0.154167	0.883562
0.15625	0.938356
0.158333	0.993151
0.160417	1.07534
0.1625	1.15753
0.164583	1.26712
0.166667	1.37671
0.16875	1.49315
0.170833	1.58904
0.172917	1.71918
0.175	1.87671
0.177083	1.92466
0.179167	1.96575
0.18125	2.0274
0.183333	2.10274
0.185417	2.23973
0.1875	2.36301
0.189583	2.5274
0.191667	2.68493
0.19375	2.80822
0.195833	2.95205
0.197917	3.09589
0.2	3.28082
0.202083	3.39041
0.204167	3.56164
0.20625	3.68493
0.208333	3.84247
0.210417	3.89726
0.2125	3.9726
0.214583	4.0274
0.216667	4.12329
0.21875	4.28767
0.220833	4.46575
0.222917	4.63014
0.225	4.79452
0.227083	4.95205
0.229167	5.11644
0.23125	5.28767
0.233333	5.43151
0.235417	5.58219
0.2375	5.69178
0.239583	5.83562
0.241667	6.0137
0.24375	6.06849
0.245833	6.17808
0.247917	6.32877
0.25	6.52055
0.252083	6.78767
0.254167	7.0274
0.25625	7.36301
0.258333	7.60959
0.260417	7.78082
0.2625	7.99315
0.264583	8.26027
0.266667	8.5
0.26875	8.66438
0.270833	8.79452
0.272917	9.00685
0.275	9.14384
0.277083	9.30822
0.279167	9.63699
0.28125	9.96575
0.283333	10.274
0.285417	10.7123
0.2875	11.0548
0.289583	11.4589
0.291667	11.8288
0.29375	12.1918
0.295833	12.5479
0.297917	12.8836
0.3	13.2192
0.302083	13.5479
0.304167	14
0.30625	14.4795
0.308333	14.9932
0.310417	15.4521
0.3125	15.8836
0.314583	16.3425
0.316667	16.8014
0.31875	17.1849
0.320833	17.5548
0.322917	18.0205
0.325	18.5479
0.327083	19.0274
0.329167	19.3904

## Sheet: Cherry salmon #3
Ventricular volume (mL)	Ventricular pressure (mmHg)	Ventricular mass (g)
0	0.25	1.824
0.0166667	0.32
0.0333333	0.28
0.05	0.27
0.0666667	0.22
0.0833333	0.26
0.1	0.24
0.116667	0.23
0.133333	0.26
0.15	0.29
0.166667	0.31
0.183333	0.31
0.2	0.34
0.216667	0.34
0.233333	0.22
0.25	0.05
0.266667	0.04
0.283333	-0.01
0.3	0.04
0.316667	0.09
0.333333	0.25
0.35	0.29
0.366667	0.28
0.383333	0.39
0.4	0.38
0.416667	0.33
0.433333	0.37
0.45	0.38
0.466667	0.36
0.483333	0.35
0.5	0.38
0.516667	0.49
0.533333	0.69
0.55	0.78
0.566667	0.92
0.583333	1.25
0.6	1.53
0.616667	1.6
0.633333	1.65
0.65	1.89
0.666667	2.11
0.683333	1.91
0.7	2.48
0.716667	2.11
0.733333	2.28
0.75	2.24
0.766667	2.95
0.783333	3
0.8	3.26
0.816667	3.79
0.833333	3.97
0.85	4.12
0.866667	4.26
0.883333	4.15
0.9	4.43
0.916667	4.67
0.933333	4.6
0.95	4.61
0.966667	4.79
0.983333	4.8
1	5.11
1.01667	5.09
1.03333	4.93
1.05	5.63
1.06667	6.73
1.08333	6.29
1.1	6.36
1.11667	6.42
1.13333	6.46
1.15	6.94
1.16667	6.64
1.18333	6.86
1.2	6.73
1.21667	8
1.23333	7.07
1.25	7.61
1.26667	7.9
1.28333	8.13
1.3	8.58
1.31667	9.34
1.33333	8.66
1.35	8.78
1.36667	8.9
1.38333	9.02
1.4	9.34
1.41667	9.18
1.43333	9.88
1.45	9.77
1.46667	10.3
1.48333	10.21
1.5	10.4
1.51667	11.54
1.53333	10.73
1.55	11.24
1.56667	11.25
1.58333	11.41
1.6	11.66
1.61667	11.95
1.63333	12.61
1.65	13
1.66667	13.21
1.68333	13.35
1.7	13.56
1.71667	13.93
1.73333	14.11
1.75	14.42
1.76667	14.75
1.78333	14.71
1.8	14.89
1.81667	15.53
1.83333	15.88
1.85	16.38
1.86667	16.62
1.88333	16.64
1.9	16.89
1.91667	17.11
1.93333	17.42
1.95	17.65
1.96667	17.97
1.98333	17.95
2	18.15
2.01667	18.61
2.03333	18.98
2.05	19.48
2.06667	19.55
2.08333	19.67
2.1	20.05

## Sheet: Cherry salmon #4
Ventricular volume (mL)	Ventricular pressure (mmHg)	Ventricular mass (g)
0	-0.04	1.114
0.00833333	-0.04
0.0166667	-0.02
0.025	-0.05
0.0333333	-0.03
0.0416667	-0.08
0.05	-0.06
0.0583333	-0.05
0.0666667	-0.06
0.075	-0.1
0.0833333	-0.04
0.0916667	-0.09
0.1	-0.08
0.108333	-0.06
0.116667	-0.1
0.125	-0.1
0.133333	-0.05
0.141667	-0.03
0.15	-0.06
0.158333	-0.04
0.166667	-0.01
0.175	-0.03
0.183333	0
0.191667	-0.02
0.2	0
0.208333	-0.02
0.216667	-0.03
0.225	-0.01
0.233333	-0.02
0.241667	0
0.25	-0.02
0.258333	0.01
0.266667	0.02
0.275	0
0.283333	0.03
0.291667	0.01
0.3	0.03
0.308333	0.02
0.316667	0.01
0.325	0.02
0.333333	-0.01
0.341667	0.02
0.35	-0.03
0.358333	-0.05
0.366667	-0.1
0.375	0.35
0.383333	0.64
0.391667	0.29
0.4	0.28
0.408333	0.14
0.416667	0.56
0.425	0.59
0.433333	0.49
0.441667	0.45
0.45	0.75
0.458333	0.82
0.466667	0.88
0.475	0.94
0.483333	1.05
0.491667	0.98
0.5	1.04
0.508333	1.01
0.516667	1.06
0.525	1.27
0.533333	1.4
0.541667	1.41
0.55	1.52
0.558333	1.78
0.566667	1.74
0.575	1.88
0.583333	1.97
0.591667	2.21
0.6	2.3
0.608333	2.43
0.616667	2.54
0.625	2.68
0.633333	2.9
0.641667	2.96
0.65	3.12
0.658333	3.35
0.666667	3.44
0.675	3.68
0.683333	3.82
0.691667	3.86
0.7	4
0.708333	4.15
0.716667	4.28
0.725	4.67
0.733333	4.93
0.741667	5.07
0.75	5.39
0.758333	5.57
0.766667	5.76
0.775	5.93
0.783333	6.16
0.791667	6.48
0.8	6.69
0.808333	6.93
0.816667	7.24
0.825	7.51
0.833333	7.79
0.841667	7.93
0.85	8.08
0.858333	8.51
0.866667	8.74
0.875	8.85
0.883333	9.07
0.891667	9.48
0.9	9.64
0.908333	9.74
0.916667	9.94
0.925	10.22
0.933333	10.52
0.941667	10.85
0.95	11.17
0.958333	11.22
0.966667	11.49
0.975	11.79
0.983333	12.03
0.991667	12.33
1	12.43
1.00833	12.77
1.01667	12.98
1.025	13.21
1.03333	13.41
1.04167	13.56
1.05	13.66
1.05833	13.98
1.06667	14.26
1.075	14.68
1.08333	15.24
1.09167	15.59
1.1	16.08
1.10833	16.25
1.11667	16.42
1.125	16.6
1.13333	16.98
1.1375	17
1.14167	17.12

## Sheet: Cherry salmon #5
Ventricular volume (mL)	Ventricular pressure (mmHg)	Ventricular mass (g)
0	0.0142882	1.492
0.0127586	-0.105022
0.0255173	-0.389036
0.0382759	0.100619
0.0510346	0.212202
0.0637932	0.141468
0.0765518	0.194518
0.0893105	0.189036
0.102069	0.0530504
0.114828	0.0707339
0.127586	0.106101
0.140345	0.123784
0.153104	0.123784
0.165862	-0.159151
0.178621	0.201238
0.19138	0.229885
0.204138	0.154288
0.216897	0.512821
0.229656	0.101857
0.242414	-0.118302
0.255173	0.247569
0.267931	0.116667
0.28069	0.116667
0.293449	-0.0333333
0.306207	0.216667
0.318966	0.283333
0.331725	0.316667
0.344483	0.15
0.357242	0.183333
0.37	0.133333
0.382759	0.25
0.395518	0
0.408276	0.0333333
0.421035	0.05
0.433794	0.0833333
0.446552	0.0666667
0.459311	-0.0666667
0.472069	0.0833333
0.484828	-0.483333
0.497587	0.433333
0.510345	-0.133333
0.523104	0.526316
0.535862	0.438596
0.548621	0.350877
0.56138	0.438596
0.574138	0.526316
0.586897	0.614035
0.599656	0.701754
0.612414	0.789474
0.625173	1.05263
0.637931	0.877193
0.65069	0.701754
0.663449	1.05263
0.676207	1.14035
0.688966	1.31579
0.701725	1.49123
0.714483	1.57895
0.727242	1.92982
0.74	2.01754
0.752759	2.2807
0.765518	2.2807
0.778276	2.36842
0.791035	2.54386
0.803794	2.63158
0.816552	2.63158
0.829311	2.80702
0.842069	3.07018
0.854828	3.07018
0.867587	3.42105
0.880345	3.42105
0.893104	3.68421
0.905862	3.68421
0.918621	4.03509
0.93138	4.12281
0.944138	4.38596
0.956897	4.64912
0.969656	4.73684
0.982414	4.82456
0.995173	5
1.00793	5.17544
1.02069	5.26316
1.03345	5.52632
1.04621	5.78947
1.05897	5.96491
1.07172	6.31579
1.08448	6.40351
1.09724	6.92982
1.11	6.92982
1.12276	7.54386
1.13552	7.2807
1.14828	7.7193
1.16103	7.7193
1.17379	7.98246
1.18655	8.50877
1.19931	8.33333
1.21207	8.94737
1.22483	8.85965
1.23759	9.29825
1.25035	9.47368
1.2631	9.73684
1.27586	10
1.28862	10.3509
1.30138	10.5263
1.31414	10.7895
1.3269	11.0526
1.33966	11.1404
1.35241	11.4035
1.36517	11.4912
1.37793	11.9298
1.39069	11.9298
1.40345	12.3684
1.41621	12.6316
1.42897	12.807
1.44172	13.0702
1.45448	13.3333
1.46724	13.9474
1.48	13.7719
1.49276	14.4737
1.50552	14.2105
1.51828	14.5614
1.53103	14.8246
1.54379	15.2632
1.55655	15.4386
1.56931	15.7895
1.58207	16.0526
1.59483	16.4035
1.60759	17.1053
1.62035	17.1053
1.6331	17.4561
1.64586	17.807
1.65862	18.1579
1.67138	18.5088
1.68414	18.5088
1.6969	18.9474
1.70966	19.1228
1.72241	19.4737
1.73517	20
