# Supplementary material for: Cardiac hemodynamics and ventricular stiffness of sea-run cherry salmon (Oncorhynchus masou masou) differ critically from those of landlocked masu salmon
Source: PLoS One. 2022 Nov 4;17(11):e0267264. doi: 10.1371/journal.pone.0267264 (PMC9635730; doi:10.1371/journal.pone.0267264)
Supplement: S3 File — This file contains values of compact layer area, total ventricular area on sagittal heart slices, the number of nuclei in each image, total cell area in each image, collagen fiber area in each image. (XLSX) [file pone.0267264.s016.xlsx]

## Sheet: Fig 3K
	compact layer area (µm^2)	spongy leyer ares (µm^2)	total ventricular area on sagittal heart slices (µm^2)	compact layer/ total ventricular area (%)
Masu sarmon section1	1962474	4363110	6325584	31.0244
Masu sarmon section2	2302557	4172421	6474978	35.5608
Masu sarmon section3	1308693	4788471	6097164	21.464
Masu sarmon section4	1386219	3608115	4994334	27.7558
Cheerry salmon section1	11261424	18851744	30113168	37.397
Cheerry salmon section2	11390402	15059672	26450074	43.0638
Cheerry salmon section3	8945544	14470164	23415708	38.2032

## Sheet: Fig 3L
	The number of nuclei (N)	Total cell area (mm^2)	Cell density (N/C)
Masu sarmon section1	300	0.0428376	7003.2
Masu sarmon section2	327	0.0541241	6041.67
Masu sarmon section3	282	0.051613	5463.74
Masu sarmon section4	333	0.0503416	6614.8
Masu sarmon section5	278	0.0470683	5906.31
Masu sarmon section6	425	0.0532299	7984.24
Masu sarmon section7	449	0.0662181	6780.62
Masu sarmon section8	442	0.0749588	5896.57
Masu sarmon section9	394	0.0739834	5325.52
Masu sarmon section10	462	0.0775669	5956.15
Cheerry salmon section1	458	0.0702678	6517.92
Cheerry salmon section2	661	0.0830699	7957.15
Cheerry salmon section3	438	0.0771963	5673.84
Cheerry salmon section4	617	0.0759656	8122.1
Cheerry salmon section5	469	0.0784887	5975.38
Cheerry salmon section6	544	0.0866599	6277.41
Cheerry salmon section7	457	0.0850571	5372.86
Cheerry salmon section8	517	0.0889399	5812.91
Cheerry salmon section9	634	0.0804648	7879.22
Cheerry salmon section10	601	0.077565	7748.34

## Sheet: Fig 3M
	Collagen fiber area (µm^2)	Compact layer area (µm^2)	Collagen ratio (%)
Masu sarmon section1	2084.42	64438.2	3.23476
Masu sarmon section2	1987.07	61629.1	3.22423
Masu sarmon section3	1020.64	70934.2	1.43886
Masu sarmon section4	291.341	25720.3	1.13273
Masu sarmon section5	679.796	43322.7	1.56914
Masu sarmon section6	846.815	73194.1	1.15694
Masu sarmon section7	916.721	73784.9	1.24242
Masu sarmon section8	259.813	71743.2	0.362143
Masu sarmon section9	451.466	71152.1	0.634509
Masu sarmon section10	652.413	70555.6	0.924679
Cheerry salmon section1	3167.2	83067.5	3.81281
Cheerry salmon section2	2831.61	68530.3	4.13191
Cheerry salmon section3	833.615	68078.4	1.22449
Cheerry salmon section4	4056.95	79209.5	5.12181
Cheerry salmon section5	2426.86	70855.5	3.42508
Cheerry salmon section6	3739.98	71944.3	5.19844
Cheerry salmon section7	6618.59	64569.9	10.2503
Cheerry salmon section8	4794.76	67240.2	7.13079
Cheerry salmon section9	6232.6	77811.9	8.00983
Cheerry salmon section10	7764.55	82845.1	9.37237
