# Supplementary material for: Cardiac hemodynamics and ventricular stiffness of sea-run cherry salmon (Oncorhynchus masou masou) differ critically from those of landlocked masu salmon
Source: PLoS One. 2022 Nov 4;17(11):e0267264. doi: 10.1371/journal.pone.0267264 (PMC9635730; doi:10.1371/journal.pone.0267264)
Supplement: S4 File — This file contains values for the long axis length and area of the isolated cardiomyocytes in masu and cherry salmon. (XLSX) [file pone.0267264.s017.xlsx]

## Sheet: Fig 4C
Length of the long axis of the isolated cardiomyocytes (µm)
Cardiomyocyte #	Masu salmon isolation sample 1	Masu salmon isolation sample 2	Cherry salmon isolation sample 1	Cherry salmon isolation sample 2	Cherry salmon isolation sample 3
1	76.863	35.849	63.339	78.269	44.563
2	66.56	31.312	42.933	55.636	65.824
3	43.633	60.875	36.546	58.1	76.915
4	56.954	37.116	70.502	61.07	45.984
5	61.337	32.177	69.04	35.806	22.967
6	59.652	34.032	54.595	47.458	57.163
7	70.638	38.61	98.414	58.176	62.911
8	84.185	39.482	78.742	35.574	27.675
9	49.632	38.394	76.733	36.578
10	53.867	38.822	126.951	81.24
11	45.565	30.359		54.049
12	75.285	37.146		39.092
13	50.623	68.197		63.833
14	52.132	55.476		45.198
15	75.717	36.57		91.58
16	98.619	57.629		69.311
17	28.772			67.46
18	75.548			41.642
19	40.687			31.342
20	78.783			63.035
21	73.203			90.73
22	47.777			54.285
23	27.608			40.473
24	74.737			43.806
25	50.388			38.669
26	37.827			57.077
27	58.987			61.509
28	60.73			52.437
29	48.601			60.602
30	56.912			31.331
31	103.69			68.158
32	85.71			46.503
33	94.096
34	64.044
35	47.894
36	55.529
37	39.874
38	82.21
39	69.672

## Sheet: Fig 4D
Area of the isolated cardiomyocytes (µm^2)
Cardiomyocyte #	Masu salmon isolation sample 1	Masu salmon isolation sample 2	Cherry salmon isolation sample 1	Cherry salmon isolation sample 2	Cherry salmon isolation sample 3
1	695.316	391.355	445.434	694.023	396.644
2	1034.01	320.657	394.122	575.868	455.691
3	497.086	616.084	198.854	715.925	672.515
4	504.837	337.987	654.714	564.807	223.127
5	587.685	313.092	528.506	310.258	225.324
6	593.126	215.299	443.628	368.456	268.905
7	440.177	314.508	550.347	624.544	317.313
8	663.154	367.317	469.845	479.689	245.278
9	433.916	408.35	844.547	408.049
10	665.986	292.78	1205.91	784.269
11	308.284	188.317		769.912
12	929.362	264.717		511.663
13	581.238	439.841		591.91
14	257.115	768.325		424.127
15	427.953	310.557		812.544
16	1188.15	730.348		468.518
17	314.731			539.572
18	927.684			346.92
19	213.026			409.843
20	838.278			483.937
21	822.029			498.368
22	622.345			472.84
23	173.41			749.182
24	638.035			470.569
25	386.846			469.873
26	695.167			611.139
27	548.777			548.509
28	449.568			704.132
29	627.19			429.182
30	513.148			185.363
31	688.533			899.641
32	696.919			456.395
33	983.475
34	500.701
35	854.676
36	627.152
37	828.178
38	891.124
39	820.985
