# Supplementary material for: Cardiac hemodynamics and ventricular stiffness of sea-run cherry salmon (Oncorhynchus masou masou) differ critically from those of landlocked masu salmon
Source: PLoS One. 2022 Nov 4;17(11):e0267264. doi: 10.1371/journal.pone.0267264 (PMC9635730; doi:10.1371/journal.pone.0267264)
Supplement: S5 File — This file contains values for sarcomere length of atrium and ventricle in masu and cherry salmon, respectively. (XLSX) [file pone.0267264.s018.xlsx]

## Sheet: Fig 5G
Sarcomere length in ventricular cardiomyocyte (µm)
Sarcomere	Masu salmon isolation sample 1	Cherry salmon isolation sample 1
1	1.904	2.142
2	2.201	2.009
3	1.969	2.043
4	2.186	1.985
5	1.969	2.12
6	2.049	2.063
7	2.06	2.006
8	2.222	1.857
9	2.152	1.982
10	2.107	1.998
11	2.129	1.93
12	2.006	2.053
13	1.993	1.985
14	2.035	2.25
15	2.048	2.011
16	2.098	1.995
17	1.999	1.948
18	2.025	2.07
19	2.149	2.102
20	2.121	1.983
21	2.107	2.024
22	2.088	1.963
23	2.032	2.019
24	2.167	2.073
25	2.137	2.028
26	2.132	2.248
27	2.115	1.909
28	2.151	1.97
29	2.003	1.98
30	1.937	2.05
31	1.989	2.148
32	2.045	2.041
33	2.053	2.008
34	2.02	2.003
35	2.129	2.098
36	2.048	1.872
37	1.961	1.954
38	1.905	2.027
39	1.934	1.982
40	1.934	1.947
41	2.03	2.073
42	2.006	2.009
43		1.989
44		2.035
45		1.924
46		2.114
47		2.093
48		2.037
49		2.178
50		2
51		1.906
52		1.948
53		1.873
54		1.944
55		1.975
56		1.887
57		1.883
58		2.166
59		2.227
60		2.008
61		2.276
61		2.169
61		2.178
61		2.214
61		2.11
61		2.306
61		2.168
61		2.136
61		2.273
61		2.09
61		2.201
61		2.131
61		2.186
61		2.107
61		2.118
61		2.043
61		1.923
61		2.043
61		2.199
61		2.148
61		2.182
61		2.106
61		2.257
61		1.947
61		2.032
61		2
61		1.963
61		2.003
61		2.124
61		1.86

## Sheet: S10E Fig
Sarcomere length in atrial cardiomyocyte (µm)
Sarcomere	Masu salmon isolation sample 1	Cherry salmon isolation sample 1
1	2.136	2.011
2	2.172	2.267
3	2.14	1.987
4	2.384	1.897
5	2.095	2.012
6	1.978	2.04
7	1.856	2.029
8	1.949	2.188
9	2.068	1.972
10	1.924	2.027
11	1.724	2.067
12	2.182	2.001
13	2.327	2.092
14	2.232	2.282
15	1.939	2.036
16	1.998	2.04
17	2.221	2.104
18	2.234	2.155
19	2.157	2.194
20	2.081	2.187
21	2.213	2.101
22	2.238	2.214
23	2.241	2.253
24	2.294	2.221
25	2.36	2.357
26		2.256
27		2.331
28		2.203
29		2.286
30		2.188
31		2.127
32		2.287
33		2.22
34		2.277
35		1.973
36		2.048
37		2.155
38		1.944
39		2.112
40		2.265
41		2.187
42		2.082
43		2.031
44		2.056
45		1.996
46		2.302
47		2.296
48		2.11
49		2.098
50		2.255
51		2.058
52		1.972
53		2.112
54		2.143
55		2
56		2.229
57		2.141
58		2.224
59		2.072
60		2.142
61		2.061
62		1.989
63		2.091
64		2.035
65		2.082
66		2.083
67		2.275
68		2.237
69		2.266
70		2.216
71		2.165
72		2.298
73		2.231
74		1.923
75		2.023
76		2.125
77		2.221
78		2.144
79		2.169
80		2.191
81		2.128
82		2.121
83		2.151
84		2.161
85		2.043
86		2.176
87		2.075
88		2.048
89		2.015
90		1.955
91		2.069
92		2.078
93		2.031
94		2.005
95		2.016
96		2.014
97		2.11
98		2.073
99		2.082
100		2
101		1.878
102		1.994
103		2.056
